# Supplementary material for: Characterization and Clonal Diffusion of Ceftaroline Non-Susceptible MRSA in Two Hospitals in Central Italy
Source: Antibiotics (Basel). 2021 Aug 23;10(8):1026. doi: 10.3390/antibiotics10081026 (PMC8388857; doi:10.3390/antibiotics10081026)
Supplement: Supplementary file 1 [file antibiotics-10-01026-s001.zip]

Archive with 1 entries (1 files):
- antibiotics-1340493-supplementary.pdf
